# Supplementary material for: Allosteric and ATP-Pocket BCR::ABL1 Inhibition In Vitro, and Characterising Ex Vivo Thrombo-Inflammatory Biomarkers and Thrombin Generation in Asciminib-Treated CML Patients
Source: Int J Mol Sci. 2026 Apr 18;27(8):3623. doi: 10.3390/ijms27083623 (PMC13116958; doi:10.3390/ijms27083623)
Supplement: Supplementary file 1 [file ijms-27-03623-s001.zip]

Archive with 1 entries (1 files):
- ijms-4203155-supplementary.pdf
